# Supplementary material for: Biomedical Promise of Sustainable Microwave-Engineered Symmetric Curcumin Derivatives
Source: Pharmaceutics. 2024 Jan 31;16(2):205. doi: 10.3390/pharmaceutics16020205 (PMC10892556; doi:10.3390/pharmaceutics16020205)
Supplement: Supplementary file 1 [file pharmaceutics-16-00205-s001.zip]

Archive with 1 entries (1 files):
- pharmaceutics-2814056-supplementary.pdf
